# Supplementary material for: ICD-11 Classification of Pediatric Chronic Pain Referrals in Ireland, with Secondary Analysis of Primary vs Secondary Pain Conditions
Source: Pain Med. 2021 Mar 26;22(11):2533–41. doi: 10.1093/pm/pnab116 (PMC8633725; doi:10.1093/pm/pnab116)
Supplement: pnab116_Supplementary_Data [file pnab116_supplementary_data.zip]

Archive with 1 entries (1 files):
- Spearman R Correlation Matrices.xlsx
