# Supplementary material for: ICD-11 Classification of Pediatric Chronic Pain Referrals in Ireland, with Secondary Analysis of Primary vs Secondary Pain Conditions
Source: Pain Med. 2021 Mar 26;22(11):2533–41. doi: 10.1093/pm/pnab116 (PMC8633725; doi:10.1093/pm/pnab116)
Supplement: pnab116_Supplementary_Data [file pnab116_supplementary_data.zip › Spearman R Correlation Matrices.xlsx]

## Sheet: Complete n=285
	Trigger	Birth Order	Age (yrs)	Pain Score: Mean	Pain Score: High	Pain Score: Low	School: Attendance %	Social: %	Parental Pain Estimate: Mean	Parental Coping Estimate	Parental PCS: Total	Deprivation Index
Trigger	1	-0.101872	-0.0993265	-0.0062165	0.0107938	0.0420662	-0.0348286	0.068186	-0.00774298	-0.129437	-0.0736007	0.0181683
Birth Order	-0.101872	1	-0.16504	-0.0784926	-0.0220411	-0.0238783	-0.143553	-0.0473102	-0.0392091	0.0097503	-0.0620576	0.0773583
Age (yrs)	-0.0993265	-0.16504	1	-0.0348414	-0.14599	0.148847	-0.340254	0.0356544	-0.0233181	0.0898223	0.158842	0.0343248
Pain Score: Mean	-0.0062165	-0.0784926	-0.0348414	1	0.589334	0.765519	-0.022435	0.402169	0.686891	-0.0878513	0.270183	-0.0153412
Pain Score: High	0.0107938	-0.0220411	-0.14599	0.589334	1	0.39266	-0.151365	0.278376	0.508079	-0.0976158	0.242171	-0.0650464
Pain Score: Low	0.0420662	-0.0238783	0.148847	0.765519	0.39266	1	-0.230105	0.379918	0.55817	-0.0732341	0.271864	0.120948
School: Attendance %	-0.0348286	-0.143553	-0.340254	-0.022435	-0.151365	-0.230105	1	-0.267066	-0.120939	0.151777	-0.282479	-0.139994
Social: %	0.068186	-0.0473102	0.0356544	0.402169	0.278376	0.379918	-0.267066	1	0.421586	-0.147615	0.241283	0.0299723
Parental Pain Estimate: Mean	-0.00774298	-0.0392091	-0.0233181	0.686891	0.508079	0.55817	-0.120939	0.421586	1	-0.116414	0.384349	0.0125908
Parental Coping Estimate	-0.129437	0.0097503	0.0898223	-0.0878513	-0.0976158	-0.0732341	0.151777	-0.147615	-0.116414	1	-0.219714	-0.106038
Parental PCS: Total	-0.0736007	-0.0620576	0.158842	0.270183	0.242171	0.271864	-0.282479	0.241283	0.384349	-0.219714	1	0.209144
Deprivation Index	0.0181683	0.0773583	0.0343248	-0.0153412	-0.0650464	0.120948	-0.139994	0.0299723	0.0125908	-0.106038	0.209144	1

## Sheet: CPP, n=123
	Age (yrs)	Birth Order	Trigger	Pain Score: Mean	Pain Score: High	Pain Score: Low	School: Attendance %	Social: %	Parental Pain Estimate: Mean	Parental Coping Estimate	Parental PCS: Total	Deprivation Index
Age (yrs)	1	-0.0141179	-0.233618	-0.137363	-0.174813	0.0787777	-0.448426	0.00680005	-0.0469765	-0.0144355	0.0573747	0.0154101
Birth Order	-0.0141179	1	-0.106208	-0.0168977	-0.0146419	-0.0341133	-0.179174	0.0632207	-0.0267659	0.0649165	0.0314186	0.0452391
Trigger	-0.233618	-0.106208	1	-0.0159271	-0.0918794	-0.0323205	-0.137373	-0.0207199	-0.137605	-0.188762	-0.0123018	-0.00170905
Pain Score: Mean	-0.137363	-0.0168977	-0.0159271	1	0.549801	0.764036	0.00927531	0.349128	0.675697	-0.148004	0.200232	-0.0209566
Pain Score: High	-0.174813	-0.0146419	-0.0918794	0.549801	1	0.419738	-0.0614135	0.181517	0.551018	-0.133299	0.253255	-0.064842
Pain Score: Low	0.0787777	-0.0341133	-0.0323205	0.764036	0.419738	1	-0.153829	0.415895	0.641011	-0.156271	0.195859	0.0425468
School: Attendance %	-0.448426	-0.179174	-0.137373	0.00927531	-0.0614135	-0.153829	1	-0.157104	-0.24923	0.121443	-0.179133	0.0770557
Social: %	0.00680005	0.0632207	-0.0207199	0.349128	0.181517	0.415895	-0.157104	1	0.340044	-0.162568	0.247354	-0.0416985
Parental Pain Estimate: Mean	-0.0469765	-0.0267659	-0.137605	0.675697	0.551018	0.641011	-0.24923	0.340044	1	-0.24259	0.288991	0.0378704
Parental Coping Estimate	-0.0144355	0.0649165	-0.188762	-0.148004	-0.133299	-0.156271	0.121443	-0.162568	-0.24259	1	-0.265378	0.0288576
Parental PCS: Total	0.0573747	0.0314186	-0.0123018	0.200232	0.253255	0.195859	-0.179133	0.247354	0.288991	-0.265378	1	0.101966
Deprivation Index	0.0154101	0.0452391	-0.00170905	-0.0209566	-0.064842	0.0425468	0.0770557	-0.0416985	0.0378704	0.0288576	0.101966	1

## Sheet: CSP, n=162
	Age (yrs)	Birth Order	Trigger	Pain Score: Mean	Pain Score: High	Pain Score: Low	School: Attendance %	Social: %	Parental Pain Estimate: Mean	Parental Coping Estimate	Parental PCS: Total	Deprivation Index
Age (yrs)	1	-0.265891	0.00739053	0.0500127	-0.124067	0.218938	-0.263781	0.0605741	-0.00935885	0.14341	0.219592	0.0565123
Birth Order	-0.265891	1	-0.0945438	-0.124378	-0.0265976	-0.0177959	-0.0926684	-0.125214	-0.0548308	-0.0265041	-0.129401	0.105657
Trigger	0.00739053	-0.0945438	1	-0.0364375	0.0853012	0.0627854	0.146067	0.139124	0.120739	-0.0765965	-0.120025	0.0483218
Pain Score: Mean	0.0500127	-0.124378	-0.0364375	1	0.61447	0.766226	-0.083946	0.442347	0.699065	-0.0338786	0.335983	-0.000533738
Pain Score: High	-0.124067	-0.0265976	0.0853012	0.61447	1	0.375457	-0.213429	0.344655	0.479233	-0.0781552	0.247194	-0.0564131
Pain Score: Low	0.218938	-0.0177959	0.0627854	0.766226	0.375457	1	-0.296212	0.358784	0.524352	-0.0171254	0.344832	0.195002
School: Attendance %	-0.263781	-0.0926684	0.146067	-0.083946	-0.213429	-0.296212	1	-0.314203	-0.0523358	0.156797	-0.388744	-0.325039
Social: %	0.0605741	-0.125214	0.139124	0.442347	0.344655	0.358784	-0.314203	1	0.481522	-0.140548	0.241738	0.0823648
Parental Pain Estimate: Mean	-0.00935885	-0.0548308	0.120739	0.699065	0.479233	0.524352	-0.0523358	0.481522	1	-0.0370104	0.456338	0.00133834
Parental Coping Estimate	0.14341	-0.0265041	-0.0765965	-0.0338786	-0.0781552	-0.0171254	0.156797	-0.140548	-0.0370104	1	-0.1821	-0.188407
Parental PCS: Total	0.219592	-0.129401	-0.120025	0.335983	0.247194	0.344832	-0.388744	0.241738	0.456338	-0.1821	1	0.277712
Deprivation Index	0.0565123	0.105657	0.0483218	-0.000533738	-0.0564131	0.195002	-0.325039	0.0823648	0.00133834	-0.188407	0.277712	1

## Sheet: CPSPT, n=66
	Trigger	Birth Order	Age (yrs)	Pain Onset (mths)	Pain Score: Mean	Pain Score: High	Pain Score: Low	School: Attendance %	Social: %	Parental PCS: Total
Trigger	1	-0.161291	0.127687	-0.12071	0.278701	0.279175	0.274916	0.137215	0.0821363	-0.0403577
Birth Order	-0.161291	1	-0.355961	-0.284664	0.0355962	0.127715	0.114894	-0.0967285	-0.0216237	-0.298592
Age (yrs)	0.127687	-0.355961	1	0.25329	0.0976083	-0.115817	0.301109	-0.0979611	-0.0339655	0.298508
Pain Onset (mths)	-0.12071	-0.284664	0.25329	1	0.0572123	-0.185096	0.10314	-0.194598	0.0825036	0.331265
Pain Score: Mean	0.278701	0.0355962	0.0976083	0.0572123	1	0.658448	0.844983	-0.647964	0.586892	0.457147
Pain Score: High	0.279175	0.127715	-0.115817	-0.185096	0.658448	1	0.465072	-0.536796	0.49326	0.199428
Pain Score: Low	0.274916	0.114894	0.301109	0.10314	0.844983	0.465072	1	-0.552177	0.506798	0.455327
School: Attendance %	0.137215	-0.0967285	-0.0979611	-0.194598	-0.647964	-0.536796	-0.552177	1	-0.471019	-0.394219
Social: %	0.0821363	-0.0216237	-0.0339655	0.0825036	0.586892	0.49326	0.506798	-0.471019	1	0.297647
Parental PCS: Total	-0.0403577	-0.298592	0.298508	0.331265	0.457147	0.199428	0.455327	-0.394219	0.297647	1

## Sheet: CPP; no adjunct, n=28 
	Pain Score: Mean	Pain Score: High	Pain Score: Low	School: Attendance %	Social: %	Parental Pain Estimate: Mean	Parental Coping Estimate	Parental PCS: Total
Pain Score: Mean	1	0.232766	0.802429	0.805556	0.381371	0.504613	-0.0366282	0.27776
Pain Score: High	0.232766	1	0.0428183	0.583333	0.0375958	0.341518	-0.041283	-0.256653
Pain Score: Low	0.802429	0.0428183	1	0.305556	0.39133	0.371946	0.194635	0.255831
School: Attendance %	0.805556	0.583333	0.305556	1	-0.5	-0.108148	-0.25	0.948683
Social: %	0.381371	0.0375958	0.39133	-0.5	1	0.264107	-0.151436	0.101202
Parental Pain Estimate: Mean	0.504613	0.341518	0.371946	-0.108148	0.264107	1	-0.249916	0.0599873
Parental Coping Estimate	-0.0366282	-0.041283	0.194635	-0.25	-0.151436	-0.249916	1	-0.0841782
Parental PCS: Total	0.27776	-0.256653	0.255831	0.948683	0.101202	0.0599873	-0.0841782	1

## Sheet: CSP; no adjunct, n=63
	Pain Score: Mean	Pain Score: High	Pain Score: Low	School: Attendance %	Social: %	Parental Pain Estimate: Mean	Parental Coping Estimate	Parental PCS: Total
Pain Score: Mean	1	0.650574	0.772909	-0.0860265	0.372462	0.549561	-0.192191	0.263593
Pain Score: High	0.650574	1	0.444683	-0.179759	0.290409	0.497417	-0.23304	0.2438
Pain Score: Low	0.772909	0.444683	1	-0.223915	0.395545	0.556992	-0.141609	0.320144
School: Attendance %	-0.0860265	-0.179759	-0.223915	1	-0.279543	0.044167	0.14412	-0.332013
Social: %	0.372462	0.290409	0.395545	-0.279543	1	0.380324	-0.167776	0.442895
Parental Pain Estimate: Mean	0.549561	0.497417	0.556992	0.044167	0.380324	1	-0.221967	0.52917
Parental Coping Estimate	-0.192191	-0.23304	-0.141609	0.14412	-0.167776	-0.221967	1	-0.226827
Parental PCS: Total	0.263593	0.2438	0.320144	-0.332013	0.442895	0.52917	-0.226827	1
